# Supplementary material for: Hilab System Device in an Oncological Hospital: A New Clinical Approach for Point of Care CBC Test, Supported by the Internet of Things and Machine Learning
Source: Diagnostics (Basel). 2023 May 11;13(10):1695. doi: 10.3390/diagnostics13101695 (PMC10217552; doi:10.3390/diagnostics13101695)
Supplement: Supplementary file 1 [file diagnostics-13-01695-s001.zip]

Archive with 1 entries (1 files):
- diagnostics-2365896-supplementary.pdf
